# Supplementary material for: Life after Burn, Part II: Substance Abuse, Relationship and Living Situation of Burn Survivors
Source: Medicina (Kaunas). 2022 Apr 19;58(5):563. doi: 10.3390/medicina58050563 (PMC9147374; doi:10.3390/medicina58050563)
Supplement: Supplementary file 1 [file medicina-58-00563-s001.zip]

Archive with 1 entries (1 files):
- medicina-1642973-supplementary.pdf
